# Supplementary material for: Impact of General Practitioner Education on Acceptance of an Adjuvanted Seasonal Influenza Vaccine among Older Adults in England
Source: Behav Sci (Basel). 2023 Feb 2;13(2):130. doi: 10.3390/bs13020130 (PMC9952828; doi:10.3390/bs13020130)
Supplement: Supplementary file 1 [file behavsci-13-00130-s001.zip]

Archive with 1 entries (1 files):
- behavsci-2128420-supplementary.pdf
